# Supplementary material for: Resistance Exercise and Creatine Supplementation on Fat Mass in Adults < 50 Years of Age: A Systematic Review and Meta-Analysis
Source: Nutrients. 2023 Oct 12;15(20):4343. doi: 10.3390/nu15204343 (PMC10609732; doi:10.3390/nu15204343)
Supplement: Supplementary file 1 [file nutrients-15-04343-s001.zip]

Archive with 1 entries (1 files):
- nutrients-2647838-supplementary.pdf
